# Supplementary material for: Comparative Genomic and Transcriptomic Profiling Revealed the Molecular Basis of Starch Promoting the Growth and Proliferation of Balantioides coli
Source: Animals (Basel). 2023 May 11;13(10):1608. doi: 10.3390/ani13101608 (PMC10215085; doi:10.3390/ani13101608)
Supplement: Supplementary file 1 [file animals-13-01608-s001.zip]

Archive with 1 entries (1 files):
- animals-2305153-supplementary.rar
